# Supplementary material for: Association between Individual Norepinephrine Transporter (NET) Availability and Response to Pharmacological Therapy in Adults with Attention-Deficit/Hyperactivity Disorder (ADHD)
Source: Brain Sci. 2022 Jul 22;12(8):965. doi: 10.3390/brainsci12080965 (PMC9331391; doi:10.3390/brainsci12080965)
Supplement: Supplementary file 1 [file brainsci-12-00965-s001.zip]

Archive with 1 entries (1 files):
- brainsci-1779576-supplementary.pdf
